# Supplementary material for: Factors affecting the microbiome of Ixodes scapularis and Amblyomma americanum
Source: PLoS One. 2020 May 15;15(5):e0232398. doi: 10.1371/journal.pone.0232398 (PMC7228056; doi:10.1371/journal.pone.0232398)
Supplement: S1 Table — Data include Sample identifier, tick species, tick life stage, sampling location and coordinates, sampling date, number of sequence reads, OTU richness, and OTU diversity (Shannon’s Index). (XLSX) [file pone.0232398.s001.xlsx]

## Sheet: Sheet1
Sample Identification	Species	Stage	Sampling location	Latitude	Longitude	Sampling date	Sequences	Richness	Diversity
CC02E	Ixodes scapularis	Egg mass	Loudon County	39.0768	-77.6536	2017-11-10	74871	34	1.05145
CC02F	Ixodes scapularis	Female	Loudon County	39.0768	-77.6536	2017-11-10	79610	27	1.69733
CC06E	Ixodes scapularis	Egg mass	Loudon County	39.0768	-77.6536	2017-11-10	98284	19	1.19654
CC06F	Ixodes scapularis	Female	Loudon County	39.0768	-77.6536	2017-11-10	48449	32	0.70591
CC06M	Ixodes scapularis	Male	Loudon County	39.0768	-77.6536	2017-11-10	98895	78	1.5272
CC07E	Ixodes scapularis	Egg mass	Loudon County	39.0768	-77.6536	2017-11-10	179666	40	0.870774
CC07F	Ixodes scapularis	Female	Loudon County	39.0768	-77.6536	2017-11-10	187412	68	1.07323
CC07M	Ixodes scapularis	Male	Loudon County	39.0768	-77.6536	2017-11-10	227549	116	3.2951
CC37E	Ixodes scapularis	Egg mass	Prince Georges County	37.1593	-77.2405	2017-11-10	325028	67	1.82176
CC37F	Ixodes scapularis	Female	Prince Georges County	37.1593	-77.2405	2017-11-10	27816	53	1.24928
CC37M	Ixodes scapularis	Male	Prince Georges County	37.1593	-77.2405	2017-11-10	10385	53	2.39378
CC42E	Ixodes scapularis	Egg mass	Loudon County	39.0768	-77.6536	2017-11-10	98283	64	0.124516
CC42F	Ixodes scapularis	Female	Loudon County	39.0768	-77.6536	2017-11-10
CC42M	Ixodes scapularis	Male	Loudon County	39.0768	-77.6536	2017-11-10	40740	89	1.07725
CC44E	Ixodes scapularis	Egg mass	Loudon County	39.0768	-77.6536	2017-11-10	60726	86	1.02527
CC44F	Ixodes scapularis	Female	Loudon County	39.0768	-77.6536	2017-11-10	103194	73	0.140345
CC44M	Ixodes scapularis	Male	Loudon County	39.0768	-77.6536	2017-11-10	41037	75	2.95711
CC45E	Ixodes scapularis	Egg mass	Loudon County	39.0768	-77.6536	2017-11-10	141403	54	0.0709395
CC45F	Ixodes scapularis	Female	Loudon County	39.0768	-77.6536	2017-11-10	190329	39	0.0340305
CC45M	Ixodes scapularis	Male	Loudon County	39.0768	-77.6536	2017-11-10
CC46F	Ixodes scapularis	Female	Loudon County	39.0768	-77.6536	2017-11-10	143738	56	0.264677
CC46L	Ixodes scapularis	Larval mass	Loudon County	39.0768	-77.6536	2017-11-10	35752	48	0.661549
CC48E	Ixodes scapularis	Egg mass	Loudon County	39.0768	-77.6536	2017-11-10	20571	48	0.409807
CC48F	Ixodes scapularis	Female	Loudon County	39.0768	-77.6536	2017-11-10	53645	61	0.195197
CC48M	Ixodes scapularis	Male	Loudon County	39.0768	-77.6536	2017-11-10	50781	156	3.4614
CC51E	Ixodes scapularis	Egg mass	New Kent County	37.4654	-76.4654	2017-12-01	112026	60	0.846784
CC51F	Ixodes scapularis	Female	New Kent County	37.4654	-76.4654	2017-12-01	230	5	0.597714
CC55E	Ixodes scapularis	Egg mass	Botetourt County	37.5775	-79.7848	2017-12-01	9244	4	0.0203776
CC55F	Ixodes scapularis	Female	Botetourt County	37.5775	-79.7848	2017-12-01	93544	16	0.0218138
CC56E	Ixodes scapularis	Egg mass	Unknown			2017-12-01	144745	75	1.10788
CC56F	Ixodes scapularis	Female	Unknown			2017-12-01	2836	13	0.566679
KO10A	A. americanum	Nymph	Crawford State Forest	37.4485	-77.0838	2017-06-12	70970	164	3.32568
KO10B	A. americanum	Nymph	Crawford State Forest	37.4485	-77.0838	2017-06-12	13735	77	1.39617
KO10C	A. americanum	Nymph	Crawford State Forest	37.4485	-77.0838	2017-06-12	25177	96	2.16552
KO10D	A. americanum	Nymph	Crawford State Forest	37.4485	-77.0838	2017-06-12	36860	181	3.96578
KO10E	A. americanum	Nymph	Crawford State Forest	37.4485	-77.0838	2017-06-12	14249	103	3.44865
KO10F	A. americanum	Nymph	Crawford State Forest	37.4485	-77.0838	2017-06-12	13938	118	2.88181
KO10G	A. americanum	Nymph	Crawford State Forest	37.4485	-77.0838	2017-06-12	32931	126	3.04737
KO10H	A. americanum	Nymph	Crawford State Forest	37.4485	-77.0838	2017-06-12	469891	151	2.77457
KO10I	A. americanum	Nymph	Crawford State Forest	37.4485	-77.0838	2017-06-12	15901	109	1.58331
KO10J	A. americanum	Nymph	Crawford State Forest	37.4485	-77.0838	2017-06-12	4824	86	3.50363
KO10K	A. americanum	Nymph	Crawford State Forest	37.4485	-77.0838	2017-06-12
KO11A	A. americanum	Nymph	University of Richmond	37.5887	-77.6658	2017-06-13	40061	104	2.47197
KO11B	A. americanum	Nymph	University of Richmond	37.5887	-77.6658	2017-06-13	9751	82	1.29548
KO11C	A. americanum	Nymph	University of Richmond	37.5887	-77.6658	2017-06-13	56292	152	3.20905
KO11D	A. americanum	Nymph	University of Richmond	37.5887	-77.6658	2017-06-13	89823	130	1.94156
KO11E	A. americanum	Nymph	University of Richmond	37.5887	-77.6658	2017-06-13	38215	133	2.92526
KO11F	A. americanum	Nymph	University of Richmond	37.5887	-77.6658	2017-06-13	82528	144	1.97895
KO11G	A. americanum	Nymph	University of Richmond	37.5887	-77.6658	2017-06-13	30317	78	0.298292
KO11H	A. americanum	Nymph	University of Richmond	37.5887	-77.6658	2017-06-13	43483	104	2.16641
KO11I	A. americanum	Nymph	University of Richmond	37.5887	-77.6658	2017-06-13	120021	146	2.21337
KO11J	A. americanum	Nymph	University of Richmond	37.5887	-77.6658	2017-06-13	49154	54	0.154982
KO1A	A. americanum	Female	Crawford State Forest	37.4485	-77.0838	2017-06-08	12259	39	0.866148
KO1B	A. americanum	Female	Crawford State Forest	37.4485	-77.0838	2017-06-08	27743	72	1.21859
KO1C	A. americanum	Female	Crawford State Forest	37.4485	-77.0838	2017-06-08	932918	146	0.728505
KO2A	A. americanum	Female	Crawford State Forest	37.4485	-77.0838	2017-06-12	37884	135	2.57413
KO2B	A. americanum	Female	Crawford State Forest	37.4485	-77.0838	2017-06-12	35964	107	1.82899
KO2C	A. americanum	Female	Crawford State Forest	37.4485	-77.0838	2017-06-12
KO2D	A. americanum	Female	Crawford State Forest	37.4485	-77.0838	2017-06-12
KO3A	A. americanum	Male	Crawford State Forest	37.4485	-77.0838	2017-06-08	10029	42	1.35936
KO3B	A. americanum	Male	Crawford State Forest	37.4485	-77.0838	2017-06-08	8900	88	2.10086
KO3C	A. americanum	Male	Crawford State Forest	37.4485	-77.0838	2017-06-08	2560	81	3.05463
KO3D	A. americanum	Male	Crawford State Forest	37.4485	-77.0838	2017-06-08
KO3E	A. americanum	Male	Crawford State Forest	37.4485	-77.0838	2017-06-08
KO4A	A. americanum	Male	Crawford State Forest	37.4485	-77.0838	2017-06-12	8083	104	3.55861
KO4B	A. americanum	Male	Crawford State Forest	37.4485	-77.0838	2017-06-12	11104	125	3.2845
KO4C	A. americanum	Male	Crawford State Forest	37.4485	-77.0838	2017-06-12
KO4D	A. americanum	Male	Crawford State Forest	37.4485	-77.0838	2017-06-12
KO4E	A. americanum	Male	Crawford State Forest	37.4485	-77.0838	2017-06-12
KO5A	A. americanum	Female	University of Richmond	37.5887	-77.6658	2017-06-13	11018	73	1.65091
KO5B	A. americanum	Female	University of Richmond	37.5887	-77.6658	2017-06-13	22686	78	1.42746
KO5C	A. americanum	Female	University of Richmond	37.5887	-77.6658	2017-06-13	8188	73	2.24155
KO5D	A. americanum	Female	University of Richmond	37.5887	-77.6658	2017-06-13	2501	34	1.25177
KO5E	A. americanum	Female	University of Richmond	37.5887	-77.6658	2017-06-13	21996	99	2.3896
KO5F	A. americanum	Female	University of Richmond	37.5887	-77.6658	2017-06-13	13156	90	2.11475
KO6A	A. americanum	Male	University of Richmond	37.5887	-77.6658	2017-06-13	5327	103	3.36711
KO6B	A. americanum	Male	University of Richmond	37.5887	-77.6658	2017-06-13	9376	111	2.89784
KO6C	A. americanum	Male	University of Richmond	37.5887	-77.6658	2017-06-13	34758	111	2.62437
KO6D	A. americanum	Male	University of Richmond	37.5887	-77.6658	2017-06-13	45733	127	1.54656
KO7A	Ixodes scapularis	Nymph	Crawford State Forest	37.4485	-77.0838	2017-06-08	27629	121	2.84677
KO7B	Ixodes scapularis	Nymph	Crawford State Forest	37.4485	-77.0838	2017-06-08	12628	85	2.69074
KO7C	Ixodes scapularis	Nymph	Crawford State Forest	37.4485	-77.0838	2017-06-08	1051	51	2.92609
KO8A	Ixodes scapularis	Nymph	Crawford State Forest	37.4485	-77.0838	2017-06-12	22423	113	2.76227
KO8B	Ixodes scapularis	Nymph	Crawford State Forest	37.4485	-77.0838	2017-06-12	28341	115	3.32491
KO8C	Ixodes scapularis	Female*	Crawford State Forest	37.4485	-77.0838	2017-06-12	8224	111	3.3439
KO8D	Ixodes scapularis	Male	Crawford State Forest	37.4485	-77.0838	2017-06-12	2356	53	2.42383
KO8E	Ixodes scapularis	Female*	Crawford State Forest	37.4485	-77.0838	2017-06-12	23007	151	3.43363
KO8F	Ixodes scapularis	Nymph	Crawford State Forest	37.4485	-77.0838	2017-06-12	19545	84	1.40116
KO9A	Ixodes scapularis	Nymph	University of Richmond	37.5887	-77.6658	2017-06-13	32770	130	3.40227
KO9B	Ixodes scapularis	Nymph	University of Richmond	37.5887	-77.6658	2017-06-13	50733	164	3.51999
KO9C	Ixodes scapularis	Nymph	University of Richmond	37.5887	-77.6658	2017-06-13	26542	124	2.2693
KO9D	Ixodes scapularis	Nymph	University of Richmond	37.5887	-77.6658	2017-06-13	30589	98	1.62482
KO9E	Ixodes scapularis	Nymph	University of Richmond	37.5887	-77.6658	2017-06-13	22706	98	2.11021
KO9F	Ixodes scapularis	Nymph	University of Richmond	37.5887	-77.6658	2017-06-13	100002	121	2.63047
KO9G	Ixodes scapularis	Nymph	University of Richmond	37.5887	-77.6658	2017-06-13	19783	131	3.32709
KO9H	Ixodes scapularis	Nymph	University of Richmond	37.5887	-77.6658	2017-06-13	3445	86	2.72192
KO9I	Ixodes scapularis	Nymph	University of Richmond	37.5887	-77.6658	2017-06-13	57075	151	2.61648
KO9J	Ixodes scapularis	Nymph	University of Richmond	37.5887	-77.6658	2017-06-13	96740	109	2.96419
KO9K	Ixodes scapularis	Nymph	University of Richmond	37.5887	-77.6658	2017-06-13
KO9L	Ixodes scapularis	Nymph	University of Richmond	37.5887	-77.6658	2017-06-13
ODUE	Ixodes scapularis	Egg mass	James City County	37.3002	-76.8029	2017-12-01	31071	7	0.0186025
ODUF	Ixodes scapularis	Female	James City County	37.3002	-76.8029	2017-12-01	255478	32	0.0134356
